# Supplementary material for: A one-way ticket: Wheat roots do not functionally refill xylem emboli following rehydration
Source: Plant Physiol. 2024 Sep 19;196(4):2362–73. doi: 10.1093/plphys/kiae407 (PMC11638109; doi:10.1093/plphys/kiae407)
Supplement: kiae407_Supplementary_Data [file kiae407_supplementary_data.zip]

Archive with 4 entries (4 files):
- PP2024-RA-00313DR1_Merged_Decision_Summary_PDF.pdf
- PP2024-RA-00313DR1_Supplemental_Figures_1_4.docx
- Supplementary Video Legend.docx
- supplementary video.gif
